# Supplementary material for: Antitumor Activity of the Ethanolic Extract from Syzygium aromaticum in Colorectal Cancer Xenograft Mice
Source: Pharmaceutics. 2026 Jan 7;18(1):79. doi: 10.3390/pharmaceutics18010079 (PMC12844892; doi:10.3390/pharmaceutics18010079)
Supplement: Supplementary file 1 [file pharmaceutics-18-00079-s001.zip]

Archive with 1 entries (1 files):
- pharmaceutics-4024617-supplementary.pdf
